# Supplementary material for: Vitamin B6 deficiency produces metabolic alterations in Drosophila
Source: Metabolomics. 2025 Mar 23;21(2):42. doi: 10.1007/s11306-025-02236-0 (PMC11930875; doi:10.1007/s11306-025-02236-0)
Supplement: Supplementary file 1 — Supplementary material 1 (CSV 5.1 kb) [file 11306_2025_2236_MOESM1_ESM.csv]

�mol/g	Class	Ycategoria	Yclass	Leu	Val	Ile	Ethanol	3-HIV	Thr	Ala	Acetate	Pro	Pyr	Succ	Gln	?-Ala	DMA	Asn	U01 (TMA)	Choline	Arg	Gly	Lactate	Malate	?-Glc	U02	GlcXP	Fumarate	Tyr	His	o-PhosphoTyr	Phe	Trp	Formate	AXP	NAD+	Total SFA	omega-6	omega-3	MAG	TAG	PL Glycerol	omega-9
OR1 PN	OR PN	0	0	0.838157836	0.637942938	0.22430044	0.171433263	0.062960013	3.386103474	10.16685769	1.62543146	12.42662422	0.923578276	0.684001029	8.86008876	3.083498892	0.339232682	2.580786781	0.013671261	0.993339299	5.098133799	2.015173021	6.739336992	1.23204876	45.50600689	3.364653061	3.150394697	0.166761609	5.754492309	0.731412454	6.808127137	0.545449456	0.468582401	0.414514881	0.268826596	0.188492269	92.96085718	4.18509314	0.256499301	0.198188285	25.76501484	54.54455335	68.38521183
OR2 PN	OR PN	0	0	0.827992482	0.709468652	0.292775106	0.171384539	0.085157021	4.269878723	10.34602461	1.702729149	10.13045362	0.926390638	0.552846755	8.21479266	3.342154468	0.399218723	2.327098298	0.012086738	0.948731348	4.775098298	2.056724681	6.274941277	1.034466383	43.15755723	3.681177872	4.45833617	0.165130106	4.379275957	0.731795957	6.636135106	0.477015702	0.534714681	0.550356596	0.237961702	0.232146809	87.4825183	3.413694681	0.200602021	0.196801596	22.57099303	46.48875681	51.14863117
OR3 PN	OR PN	0	0	0.835458318	0.812489648	0.29985864	0.127024129	0.05504069	4.315456506	13.48585656	2.560748389	12.12017971	0.890692548	0.716377727	9.530350695	3.768506465	0.425007326	2.312249305	0.020038211	1.094558936	4.276420967	2.085914985	9.838660302	1.029265196	40.05847344	4.386306798	3.389673444	0.143688852	4.333896254	0.945285076	5.855189018	0.480501402	0.289298157	0.958516133	0.296760665	0.159035559	103.291276	4.296243867	0.256338573	0.229947568	28.04527292	57.68284124	68.24366881
OR4 PN	OR PN	0	0	0.905655973	0.979796904	0.359952658	0.143939945	0.04500463	5.43047726	13.39564193	1.77212211	15.1908517	0.830314621	0.990370021	8.793246096	3.625631397	0.405050174	1.914958932	0.021720329	0.944575035	5.197712301	1.899899534	12.57985227	1.354489836	38.40645641	3.480142438	3.171452603	0.185108959	3.169339082	0.938925918	5.760092589	0.485923967	0.448816795	1.107871205	0.331007178	0.210046219	94.72333965	4.725078726	0.281255829	0.241054877	28.93074244	59.91692997	83.51399432
OR5 PN	OR PN	0	0	0.89136999	0.981668981	0.366307912	0.136452181	0.056622222	5.490455401	13.94908047	2.408839352	10.54223971	0.753553025	1.105197323	7.353351574	4.709448765	0.417682546	1.989535031	0.014829414	1.066842298	5.67946037	1.823052346	13.96116988	1.465045556	38.3993171	3.659378333	2.616921481	0.188999676	3.546476975	0.894850401	5.471860139	0.31678042	0.439699815	1.536272284	0.402697901	0.199638272	100.3727862	4.462866744	0.238840864	0.284400818	27.62374908	57.42667778	70.09184805
OR3 4DP	OR 4DP	0	1	1.912220023	3.837079545	1.317954346	0.270556291	0.114576223	8.09674901	5.395918066	1.816624312	9.319291126	0.589822389	0.623275998	8.121565444	4.992820478	0.404566473	2.83185	0.024032882	1.554556921	6.084807816	9.139192713	3.510146894	0.798863174	35.54424283	4.734577577	7.988455427	0.163322782	4.519908601	1.462214232	10.37836616	0.782927686	0.723336997	0.333523481	0.712041433	0.275440683	64.10135916	2.722513345	0.105532765	0.149044693	15.47733262	33.25604867	35.08806818
OR4 4DP	OR 4DP	0	1	1.981347174	3.949597246	1.240607754	0.208722464	0.105612717	10.6825258	6.786166304	2.000971522	11.21126185	0.694889565	0.744043587	10.1511563	4.893921304	0.382671522	2.768038696	0.021967802	1.359422271	7.701982609	8.528266957	4.688314783	0.880618043	36.83967174	6.747250217	9.615787391	0.155822283	6.514980109	1.738534565	10.55002217	0.753338391	0.480250435	0.457492826	0.654031739	0.172771087	64.96348587	3.457380326	0.180591685	0.213476196	17.5376444	37.28946913	45.69671984
OR5 4DP	OR 4DP	0	1	1.784329592	4.084540486	1.124985143	0.12602287	0.057272517	2.729503587	13.37020297	2.555959912	14.18454051	0.833873841	1.197175406	14.45721578	5.656836291	0.575889189	2.775832152	0.024412873	1.550822082	7.24015702	4.561439669	8.164835232	0.927556788	34.2995851	4.837276291	4.912688079	0.188288179	4.724942401	2.174873113	11.58287056	0.796909808	0.331460199	0.97604755	0.38288447	0.185186391	67.83633674	4.80362043	0.272135025	0.15709495	18.10768107	38.74066603	45.26733165
OR6 4DP	OR 4DP	0	1	1.380942085	2.861487091	0.931616891	0.199143446	0.069139157	9.264963958	5.818790811	1.95034166	10.63496301	0.531222747	0.595554232	9.348809363	4.923860824	0.166716186	1.91663618	0.025670599	1.720703704	6.372888352	5.57105264	4.195123596	0.850470637	44.63498745	4.469041199	8.04372176	0.113973895	7.393142154	0.783464382	9.560925225	0.778078787	0.410286255	0.242644382	0.440990824	0.217101723	87.42218786	3.986676573	0.226326386	0.252125974	22.2486269	46.92745652	50.94348282
OR7 4DP	OR 4DP	0	1	1.573484839	3.444965699	1.056597688	0.242808624	0.074555871	12.1653131	6.374871774	2.085735656	10.8246399	0.823768731	0.687311202	10.3750605	4.371029871	0.142131462	2.462229	0.014619211	1.327983498	6.264028806	7.844571565	4.172442581	0.848659452	40.47158342	4.294752	8.577919677	0.136059113	7.254176097	0.999773419	9.71560021	0.889642465	0.391299097	0.469001806	0.462819452	0.178375581	78.0110936	4.715577661	0.289843185	0.195334435	22.59555787	47.39684374	60.93307116
